# Supplementary material for: Masculinizer and Doublesex as Key Factors Regulate Sexual Dimorphism in Ostrinia furnacalis
Source: Cells. 2022 Jul 11;11(14):2161. doi: 10.3390/cells11142161 (PMC9320909; doi:10.3390/cells11142161)
Supplement: Supplementary file 1 [file cells-11-02161-s001.zip]

Archive with 1 entries (1 files):
- cells-1815904-supplementary.pdf
